# Supplementary material for: Fumarate-induced succination of A-kinase anchor protein 12 exacerbates renal inflammation and fibrosis
Source: J Clin Invest. 2026 Jun 30;136(14):e200755. doi: 10.1172/JCI200755 (PMC13367978; doi:10.1172/JCI200755)
Supplement: Supporting data values [file jci-136-200755-s076.xlsx]

## Sheet: Figure 1
Fig.1M		0h			12h			18h			24h			36h			48h
	Klf9	0.989524	0.930572	1.08598	1.06997	1.19825	1.47721	2.32469	1.97004	2.1821	2.1057	2.49363	2.66511	3.05817	2.76133	2.89542	2.42013	2.45604	2.55463
Fig.1N		0h			12h			18h			24h			36h			48h
	Fh1	1.09479	0.919769	0.993093	1.19758	0.956801	0.888502	0.856993	0.788984	0.798835	0.572967	0.635489	0.436662	0.308067	0.326325	0.593975	0.317408	0.363123	0.322598
Fig.1P		EV			Klf9-KD			EV+TGF-β1			Klf9-KD+TGF-β1
	FH	0.965025	0.836844	1.19813	1.0915	0.948767	0.978906	0.266676	0.346443	0.229948	0.611921	0.563126	0.600408
Fig.1R		Control-IgG			TGF-β1-IgG			Control-KLF9			TGF-β1-KLF9
	Fh1	0.941873	0.962114	1.10352	1.21182	0.887616	0.894942	2.0704	2.05196	2.41877	8.68778	8.22519	8.80529

## Sheet: Figure 2
Fig.2B		Fh1+/+						Fh1+/-
	FH	1.01206	1.07441	0.930382	1.05404	0.773901	1.1552	0.554454	0.559128	0.590423	0.694003	0.57538	0.539334
Fig.2D		Sham-Fh1+/+						Sham-Fh1+/-						UUO-Fh1+/+						UUO-Fh1+/-
	PAS	0.8	0.6	0.8	0.5	0.7	0.5	0.8	0.5	0.9	0.6	0.5	0.6	2.8	3.2	2.6	2.5	2.3	2.5	3.9	3.1	2.7	3.3	3.8	3.5
	MASSON	5.557	2.072	6.179	5.782	4.467	4.603	7.711	5.985	5.349	6.583	4.655	5.48	15.256	12.413	14.115	12.352	13.355	13.202	18.638	16.816	15.961	15.855	17.27	18.516
	α-SMA	5.477	3.005	2.711	3.839	4.293	2.305	2.064	3.26	5.068	3.64	5.83	3.822	16.443	15.427	14.436	11.643	17.546	16.236	23.239	21.748	22.295	25.642	26.932	23.808
Fig.2E		Sham-Fh1+/+						Sham-Fh1+/-						UUO-Fh1+/+						UUO-Fh1+/-
	α-SMA	1.21853	1.20356	0.577909	1.10606	1.3116	0.582345	1.02873	0.755311	1.59708	1.00617	0.63802	1.14927	2.71359	2.93624	3.81806	1.99758	2.06208	3.46787	4.62915	4.68611	4.58243	5.13514	5.10339	4.89901
	collagen-Ι	0.846436	1.11222	1.04134	0.913271	1.11632	0.970412	1.10781	1.76772	1.63414	0.851046	0.886463	1.10097	1.99794	2.05173	2.37072	1.67098	1.50431	2.10709	2.82582	3.03947	2.62387	2.37616	2.4685	2.2163

## Sheet: Figure 3
Fig.3D		Sham-Fh1 FF						Sham-Fh1 cKI						UUO-Fh1 FF						UUO-Fh1 cKI
	MASSON	4.548	2.332	3.566	4.081	5.382	4.154	3.237	5.88	3.552	3.709	2.653	4.241	16.095	14.914	14.271	13.661	13.329	14.805	12.258	9.331	6.767	10.393	8.587	9.712
	α-SMA	2.187	3.937	4.204	3.775	4.776	3.818	3.098	2.864	3.38	3.995	4.742	4.806	20.799	18.732	20.538	19.766	17.587	19.718	13.742	8.713	12.25	9.703	12.2	8.716
Fig.3E		Sham-Fh1 FF						Sham-Fh1 cKI						UUO-Fh1 FF						UUO-Fh1 cKI
	α-SMA	0.904522	1.09274	1.00273	0.851517	1.12889	1.01959	1.12722	1.13255	1.5247	1.02646	1.00487	1.57422	5.71838	5.24015	5.08304	5.17767	4.98275	5.80228	3.22083	3.12553	2.85997	3.33583	3.07185	2.47771
	collagen-Ι	0.876623	1.1636	0.959776	0.687267	1.06309	1.24964	1.09198	1.18206	1.21775	1.24601	0.945161	0.871592	3.67756	3.51516	3.89125	3.24079	3.32682	3.29126	2.0349	1.879	2.30232	2.13549	1.80656	1.96267
Fig.3H		Sham-Fh1 FF						Sham-Fh1 cKI						UIRI-Fh1 FF						UIRI-Fh1 cKI
	α-SMA	1.2249	0.874096	0.901003	1.07764	0.761102	1.16126	0.883769	1.07065	1.11115	1.14975	1.46985	1.79825	4.4069	4.16991	4.62582	4.00432	4.15737	3.70644	2.7009	2.89298	2.76828	2.52959	1.97106	2.08376
	collagen-Ι	1.06264	0.871979	1.06538	1.04993	1.12946	0.820608	1.22799	1.12459	1.24506	0.941847	1.2519	0.994647	3.10733	2.90754	3.22015	2.62978	2.89135	3.23111	1.64191	1.58522	1.53537	1.74731	1.3435	1.48189

## Sheet: Figure 4
Fig.4K		EV			Fh1 OE			EV+TGF-β1			Fh1 OE+TGF-β1
	Ccl2	0.995418	0.850369	1.18137	1.01719	1.34875	0.738953	3.56884	4.757	3.51448	1.28546	1.53327	0.808586
	Il6	1.03062	1.05501	0.919699	0.962021	1.057	0.853271	4.07697	4.39949	4.429	2.01365	2.96783	1.89718
	Tnfa	1.25588	0.976454	0.815452	0.586591	0.994817	0.98765	4.31046	5.00751	3.82666	1.36811	1.32884	1.55501
Fig.4L		EV			Fh1 KD			EV+TGF-β1			Fh1 KD+TGF-β1
	Ccl2	0.69151	1.13539	1.27366	0.991307	1.23102	1.3162	3.64746	3.84029	2.90148	4.33382	5.64497	5.2839
	Il6	0.682457	1.18525	1.23628	1.90816	1.20607	1.33217	3.73149	3.6636	3.12316	4.79346	4.4505	4.73428
	Tnfa	0.700858	1.06176	1.34383	0.927038	1.40621	1.52567	4.00118	5.05695	4.35017	6.13315	5.64529	5.55778
Fig.4M		Sham-Fh1 FF						Sham-Fh1 cKI						UUO-Fh1 FF						UUO-Fh1 cKI
	Ccl2	0.950296	1.0057	0.955747	0.877133	1.25557	0.994081	0.808162	0.875852	0.905814	0.979158	0.811299	0.976118	13.2537	10.2572	7.71963	9.89543	14.6686	15.42	6.76627	7.38469	6.22578	7.81299	6.36395	4.09979
	Il6	0.900279	0.925738	1.34425	1.16935	0.754539	1.01164	1.15141	0.615661	1.16458	1.16283	1.07841	0.93225	6.89809	4.652	4.57506	5.56897	4.25997	4.11464	3.00193	2.64402	2.38335	3.38844	2.88199	2.00496
	Tnfa	0.98998	1.00537	1.06163	1.00294	1.03317	0.913334	0.718746	0.557102	0.654591	0.606997	0.926354	1.39864	4.59276	6.00484	5.91102	5.53236	5.68276	4.79158	3.41743	3.22811	2.73746	3.04776	3.79255	4.89621
Fig.4N		Sham-Fh1 FF						Sham-Fh1 cKI						UUO-Fh1 FF						UUO-Fh1 cKI
	F4/80	4.728	5.438	4.457	4.191	5.461	6.414	7.024	4.707	6.165	6.045	4.734	5.873	15.83	15.154	16.258	14.263	15.548	16.795	9.905	11.05	10.065	8.927	11.636	10.858

## Sheet: Figure 5
Fig.5B		Sham						UUO
	Serum-Fumarate	0.950645	0.972966	0.971068	0.930855	1.0589	1.11556	2.81055	3.27042	3.07252	1.9443	2.72488	2.23799
	Kidney-Fumarate	0.987695	1.01762	1.00219	0.909167	0.974878	1.10844	1.72983	2.45642	2.37882	2.50317	2.0788	2.56928
Fig.5C		Control			TGF-β1			FH-IN-1
	Cytosolic-Fumarate	0.931341	1.06721	1.00145	2.03892	1.6168	2.01709	2.32664	1.97148	1.99502
Fig.5E		Control			TGF-β1			MMF(200μM)+TGF-β1			MMF(400μM)+TGF-β1
	Ccl2	0.826029	1.18379	1.02266	4.89481	3.34598	3.92475	5.90556	6.10127	5.82815	7.48337	7.83557	8.15003
	Il6	0.855925	0.867998	1.346	4.39407	4.16131	4.29043	4.53334	5.61992	5.25638	6.78744	8.45618	7.68979
	Tnfa	0.880521	1.13162	1.0036	3.0919	2.67828	3.35331	3.74036	4.65197	4.23387	5.74499	5.9405	5.31369
Fig.5G		TGF-β1			Fh1 OE+TGF-β1			Fh1 OE+TGF-β1+MMF
	Ccl2	0.960626	1.14753	0.907156	0.377663	0.407243	0.685616	0.992186	1.23794	1.35284
	Il6	1.10917	0.85167	1.0586	0.680416	0.713527	0.61207	0.837703	1.52278	1.11775
	Tnfa	0.925678	1.2893	0.837888	0.239201	0.34433	0.232129	0.930893	0.832101	0.799925
Fig.5H		Saline						MMF						Saline+UUO						MMF+UUO
	Ccl2	0.862516	1.46087	0.646825	1.09501	0.872319	1.28451	0.842625	1.81975	0.799731	0.951929	1.18824	0.882654	13.637	11.7674	12.5829	19.2451	15.9248	15.0262	19.6078	23.4939	26.289	16.3312	19.7837	23.0111
	Il6	1.08819	1.18114	0.898385	0.86775	1.14431	0.872156	0.913607	2.06723	1.20057	0.726215	1.6425	1.15005	3.38099	5.77185	4.40076	3.23226	4.73219	4.53622	7.77445	6.22983	8.69773	7.06534	5.6352	6.86886
	Tnfa	0.927417	1.01514	1.19981	0.703389	1.52475	0.82545	0.824946	0.850416	1.21294	1.45076	0.876173	0.826337	4.84428	5.85021	4.43484	4.60604	4.591	5.49586	6.51493	6.38474	9.40832	7.23902	7.25542	6.35355
Fig.5J		Saline						MMF						Saline+UUO						MMF+UUO
	Sirius red	2.436	1.949	1.025	4.255	3.164	2.534	3.545	2.054	3.174	1.191	1.371	3.009	9.508	8.138	7.304	8.37	6.364	7.71	12.482	12.132	13.17	11.058	13.772	14.74
	α-SMA	5.22	5.371	5.239	3.659	6.514	6.317	4.991	6.191	5.333	5.418	4.696	3.676	15.15	14.782	12.335	16.025	14.941	13.543	18.904	20.998	19.029	20.069	18.184	20.018
	F4/80	1.981	1.595	2.229	1.458	2.609	2.891	1.003	1.996	2.535	2.869	2.093	2.729	9.08	10.809	8.059	10.855	9.412	10.054	13.028	15.172	17.557	15.021	16.608	14.08

## Sheet: Figure 7
Fig.7D		Sham-WT						Sham-Akap12 CS/CS						UUO-WT						UUO-Akap12 CS/CS
	α-SMA	5.277	2.64	3.33	4.659	5.545	2.482	1.054	3.132	1.174	2.17	1.191	2.058	21.371	25.772	23.009	20.74	19.436	25.508	10.949	13.138	11.025	16.304	14.255	15.37
	collagen-Ι	2.38	2.026	1.958	2.754	1.049	3.042	1.753	2.61	1.87	1.942	2.866	2.295	15.086	15.533	13.413	12.797	14.104	15.142	9.553	6.889	8.347	7.595	10.927	8.245
	F4/80	3.697	3.467	4.545	4.447	2.656	3.095	2.497	3.154	4.116	4.673	3.88	3.973	13.881	14.37	15.666	13.716	16.934	14.518	6.416	8.979	9.211	8.093	7.189	6.524
Fig.7E		Sham-WT						Sham-Akap12 CS/CS						UUO-WT						UUO-Akap12 CS/CS
	α-SMA	1.10366	1.05634	0.840008	1.26653	0.935012	0.798454	1.01758	0.974806	0.91116	0.773977	0.724784	1.01781	5.10691	5.87001	6.83405	4.9791	5.40502	5.20571	4.29645	4.15799	4.15439	3.79756	4.23311	4.11265
	collagen-Ι	0.838387	1.18841	0.973204	0.851309	0.983326	1.16536	0.780507	0.806616	1.06182	0.922152	0.786235	0.753414	5.4815	6.18192	5.84059	5.32776	4.95345	4.42572	3.21697	3.51932	3.22658	3.04519	3.33302	3.36808

## Sheet: Figure 8
Fig.8C		Saline-Fh1+/+						Saline-Fh1+/-						CCL4-Fh1+/+						CCL4-Fh1+/-
	H&E	1.1	0.8	0.7	0.8	1	0.9	1.3	1.2	0.9	0.8	1	1.2	3.6	3.8	4	3.9	3.8	4.1	4.8	5	4.9	4.5	4.3	4.8
	MASSON	2.165	1.088	3.253	2.08	1.232	2.079	3.193	2.084	3.168	2.077	1.206	1.082	9.158	10.078	11.086	9.082	10.113	8.085	15.106	17.079	18.095	17.082	16.111	15.082
Fig.8D		Saline-Fh1+/+						Saline-Fh1+/-						Bleomycin-Fh1+/+						Bleomycin-Fh1+/-
	H&E	1.2	1.3	0.9	0.8	1	0.9	1	1.2	1	1.2	0.9	1.3	3.8	3.9	3.6	3.2	3.8	3.5	4.4	4.9	4.7	4.9	4.8	4.6
	MASSON	2.558	1.584	2.577	2.74	3.297	2.253	2.262	3.523	2.233	1.366	2.062	2.254	13.113	11.685	9.994	12.637	13.646	10.119	18.299	20.929	21.196	19.528	22.638	18.676
Fig.8G		Sham-EV						Sham-Fh1 OE						UUO-EV						UUO-Fh1 OE
	α-SMA	1.383	3.24	2.355	3.577	2.338	1.05	1.358	2.237	1.549	3.389	1.474	2.243	15.335	16.432	17.551	15.801	15.729	17.817	8.581	7.208	10.814	9.078	9.013	11.727
	collagen-Ι	2.643	1.578	1.344	1.904	2.709	2.037	2.175	1.105	2.944	1.265	1.659	1.008	11.629	12.905	9.038	12.249	10.628	11.253	6.856	5.907	7.102	8.63	8.088	7.411

## Sheet: Figure S1
Fig.S1A		Normal						Hydronephrosis
	FH	1.11707	0.910249	0.972684	1.03048	1.08634	0.883175	0.173182	0.191365	0.190787	0.129226	0.100507	0.112381
	α-SMA	0.896831	0.908162	1.19501	0.921481	0.985246	1.09327	1.9791	2.0235	1.77283	2.08031	1.89212	0.939901
	collagen-Ι	0.973492	0.889422	1.13708	1.09512	1.01018	0.894702	1.81594	1.69388	1.77037	1.60539	1.39939	0.801507
Fig.S1C		Control			TGF-β1
	FH	1.10146	0.88805	1.01049	0.422945	0.549811	0.404659
	α-SMA	1.17506	0.688701	1.13624	3.90188	4.45282	4.05748
	collagen-Ι	0.774107	0.79959	1.4263	8.27652	10.0022	10.2565
Fig.S1D		Sham						UUO
	FH	10.175	10.155	8.982	12.518	8.282	11.317	2.822	1.245	1.525	1.758	2.363	2.522
Fig.S1E		Sham						UUO
	FH	1.05119	1.04098	0.907828	0.911878	1.11875	0.969375	0.200081	0.267769	0.193628	0.228251	0.263454	0.187042
	α-SMA	1.06858	0.961335	0.970086	1.16014	1.01665	0.823213	2.99866	3.09105	3.08417	2.28414	2.34873	2.40159
	collagen-Ι	1.00897	1.21197	0.779059	0.885166	1.26847	0.846368	1.64797	1.90318	1.61605	2.47419	2.78925	3.01933
Fig.S1F		Sham						UIRI
	FH	34.889	32.936	31.446	32.085	33.809	35.165	18.146	24.449	20.196	20.72	24.554	22.099
Fig.S1G		Sham						UIRI
	FH	0.985794	0.947052	1.06715	0.959442	0.946558	1.094	0.375166	0.324452	0.469746	0.522862	0.339993	0.574034
	α-SMA	1.24065	1.17372	0.585632	1.12791	1.04508	0.827007	5.78063	6.77073	5.95522	5.56669	4.87758	4.38159
	collagen-Ι	1.01628	1.15014	0.833584	1.12133	0.916844	0.96183	3.17061	2.99998	2.46518	3.00005	2.7365	2.21471
Fig.S1H		Control			TGF-β1
	FH	0.916799	1.08681	0.99639	0.638306	0.37501	0.490334
	α-SMA	0.742782	0.988349	1.26887	2.1387	2.28124	2.02556
	collagen-Ι	1.00599	0.863199	1.13081	2.70675	2.23274	2.78018
Fig.S1I		Normoxia			H/R
	FH	0.984451	1.06442	0.95113	0.272888	0.348364	0.34957
	α-SMA	0.838705	1.1728	0.988499	2.5389	2.19706	2.35335
	collagen-Ι	0.862886	1.09818	1.03893	4.0671	4.71204	4.91938
Fig.S1J		Control			TGF-β1
	FH	9.981	8.611	9.662	2.159	2.303	2.493
		Normoxia			H/R
	FH	8.622	7.822	9.828	2.931	3.006	2.701

## Sheet: Figure S2
Fig.S2B		Sham						UUO
	Bcl6	1.0632	0.94665	0.869367	0.983209	1.18866	0.977884	0.552399	0.466778	0.374401	0.452795	0.59553	0.820147
		Sham						UIRI
	Bcl6	1.23472	0.873013	1.34447	0.80957	0.850922	1.00164	0.847101	0.592211	0.446632	0.322903	0.63872	0.797858
Fig.S2C		Sham						UUO
	Pax3	0.907875	1.03965	0.886159	0.973802	1.16838	1.05081	1.2102	0.75552	0.869328	1.00671	0.787232	1.22019
		Sham						UIRI
	Pax3	0.923827	0.813215	1.09545	1.42583	0.880882	0.967446	0.905572	1.2377	1.0045	0.821199	0.81852	1.12355
Fig.S2D		Sham						UUO
	Klf9	0.972707	1.22221	0.762107	1.0198	0.891036	1.21463	3.77107	2.27811	2.05734	2.9106	2.05629	1.96844
		Sham						UIRI
	Klf9	1.25947	1.06317	0.741456	1.03793	1.18973	0.815657	4.10824	4.04983	3.42716	2.86274	2.1596	1.95037
Fig.S2E		EV			BCL6-KD
	Bcl6	0.85091	1.199	0.980161	0.55228	0.436684	0.417675
		EV			KLF9-KD
	Klf9	0.898327	1.11191	1.00114	0.366504	0.427553	0.665726
Fig.S2F		EV			BCL6-KD			EV+TGF-β1			BCL6-KD+TGF-β1
	Fh1	1.03187	0.914249	1.06001	1.08356	0.983933	1.01205	0.409831	0.594528	0.485062	0.360844	0.491806	0.413881
		EV			KLF9-KD			EV+TGF-β1			KLF9-KD+TGF-β1
	Fh1	0.919727	1.06672	1.01928	0.986074	1.10593	0.975987	0.308655	0.366337	0.374423	0.538234	0.554546	0.571889
Fig.S2G		0h			12h			18h			24h			36h			48h
	FH	0.990479	0.9898	1.01972	0.835748	0.82846	0.913594	0.846455	0.786626	0.688187	0.53582	0.510367	0.552136	0.246895	0.330482	0.331545	0.203695	0.230795	0.163974
	KLF9	1.00388	0.917312	1.07881	1.37666	1.44818	1.27106	4.30679	4.05263	3.81928	4.62544	4.67882	4.8451	5.70238	5.65559	5.47032	6.21891	5.74312	5.67322
Fig.S2H		Sham						UUO
	FH	0.884086	0.734258	0.607206	1.561	1.07085	1.1426	1.54462	2.29394	2.42406	2.30288	2.25086	1.56282
Fig.S2K		EV			KLF9 KD			EV+TGF-β1			KLF9 KD+TGF-β1
	α-SMA	1.1061	0.961858	0.932039	1.18141	1.02155	1.03713	6.01296	6.64639	6.50886	3.87579	4.18825	4.16694
	collagen-Ι	0.894791	1.01785	1.08736	0.976437	1.22883	1.09048	5.93406	5.99575	5.10862	3.02219	2.70374	2.73835
	p-P65	0.948605	0.921227	1.13017	0.968499	0.807336	0.972969	2.71157	2.75732	2.35321	1.58323	1.5413	1.96217

## Sheet: Figure S3
Fig.S3E		Fh1+/+						Fh1+/-
	H&E	0.7	0.8	0.7	1	0.9	0.9	0.8	0.9	1	0.6	0.9	0.8
	MASSON	1.835	2.988	3.124	2.122	2.574	3.51	2.731	3.265	3.509	1.573	2.215	3.118
Fig.S3F		Fh1+/+						Fh1+/-
	BUN	35	39.2	38.08	41.16	30.1	36.12	34.16	36.68	37.66	37.8	40.04	32.9
	CRE	0.26	0.29	0.28	0.25	0.22	0.28	0.22	0.24	0.29	0.27	0.28	0.24
Fig.S3G		Sham-Fh1+/+						Sham-Fh1+/-						UUO-Fh1+/+						UUO-Fh1+/-
	collagen-Ι	2.032	2.432	2.043	1.433	3.095	2.496	1.48	2.543	1.894	2.654	3.107	3.235	8.892	9.44	8.661	8.57	7.604	10.396	15.518	14.439	16.668	15.483	14.875	15.76
Fig.S3H		Sham-Fh1+/+						Sham-Fh1+/-						UIRI-Fh1+/+						UIRI-Fh1+/-
	α-SMA	0.6133	0.621843	0.804402	1.40976	1.46965	1.08104	0.856638	1.32324	0.898104	1.71193	1.82416	1.42898	3.23797	4.38943	5.89709	6.09161	4.03177	4.54006	7.73061	6.76583	6.30112	6.77816	6.48087	6.51293
	collagen-Ι	0.907662	0.775346	0.766073	1.06495	1.18033	1.30564	0.74322	0.718751	0.674879	1.26306	0.846945	1.26989	3.50246	2.58133	1.16936	2.80817	2.79137	1.55942	7.14035	8.32715	7.94129	5.58294	7.05211	6.3672

[truncated: 15 more sheets: Figure S4, Figure S5, Figure S6, Figure S7, Figure S8, Figure S9, Figure S10, Figure S11, Figure S12, Figure S13, Figure S14, Figure S15, Figure S16, Figure S17, Figure S18]
